# Supplementary material for: In Silico Safety Assessment of Bacillus Isolated from Polish Bee Pollen and Bee Bread as Novel Probiotic Candidates
Source: Int J Mol Sci. 2024 Jan 4;25(1):666. doi: 10.3390/ijms25010666 (PMC10780176; doi:10.3390/ijms25010666)
Supplement: Supplementary file 1 [file ijms-25-00666-s001.zip]

Archive with 4 entries (4 files):
- Supplemetary file S1_Accession numbers.xlsx
- Supplemetary figures_In Silico Safety Assessment of Bacillus isolated from Polish Bee Pollen and Bee Bread as Novel Probiotic Candidates.pdf
- Supplementary Tables_In Silico Safety Assessment of Bacillus isolated from Polish Bee Pollen and Bee Bread as Novel Probiotic Candidates.pdf
- Supplementary file S2_Island viewer .xls
