# Supplementary material for: In Silico Safety Assessment of Bacillus Isolated from Polish Bee Pollen and Bee Bread as Novel Probiotic Candidates
Source: Int J Mol Sci. 2024 Jan 4;25(1):666. doi: 10.3390/ijms25010666 (PMC10780176; doi:10.3390/ijms25010666)
Supplement: Supplementary file 1 [file ijms-25-00666-s001.zip › Supplemetary file S1_Accession numbers.xlsx]

## Sheet: Sheet1
Supplemetary file 1. Accession numbers of genomes used in the analysis
Bacillus subtilis	Bacillus velezensis
GCF_000155375.1_ASM15537v1	GCF_000015785.2_ASM1578v2
GCF_000186085.1_ASM18608v1	GCF_000262385.1_ASM26238v1
GCF_000186745.1_ASM18674v1	GCF_000283695.1_ASM28369v1
GCF_000209795.2_ASM20979v2	GCF_000284395.1_ASM28439v1
GCF_000227485.1_ASM22748v1	GCF_000319475.1_ASM31947v1
GCF_000293765.1_ASM29376v1	GCF_000341875.1_ASM34187v1
GCF_000321395.1_ASM32139v1	GCF_000455565.1_ucmb5033v1
GCF_000338735.1_ASM33873v1	GCF_000455585.1_ucmb5113v1
GCF_000344745.1_ASM34474v1	GCF_000493375.1_BAPNAU_WGS
GCF_000349795.1_ASM34979v1	GCF_000508125.2_ASM50812v2
GCF_000497485.1_ASM49748v1	GCF_000583065.1_ASM58306v1
GCF_000523045.1_ASM52304v1	GCF_000685725.1_ASM68572v1
GCF_000699465.1_ASM69946v1	GCF_000769555.1_ASM76955v1
GCF_000699525.1_ASM69952v1	GCF_000815275.2_ASM81527v2
GCF_000706705.1_ASM70670v1	GCF_000833005.1_ASM83300v1
GCF_000737405.1_ASM73740v1	GCF_000875875.2_ASM87587v2
GCF_000782835.1_ASM78283v1	GCF_000973485.1_ASM97348v1
GCF_000827065.1_ASM82706v1	GCF_000973585.1_ASM97358v1
GCF_000952895.1_BS34ACh	GCF_000987825.1_ASM98782v1
GCF_000953615.1_BS49Ch	GCF_000988345.1_ASM98834v1
GCF_000971925.1_ASM97192v1	GCF_001023595.1_ASM102359v1
GCF_000973605.1_ASM97360v1	GCF_001536925.1_BMC_PRJEB12378v1
GCF_001015095.1_ASM101509v1	GCF_001593395.2_ASM159339v2
GCF_001037985.1_ASM103798v1	GCF_001685645.1_ASM168564v1
GCF_001465815.1_ASM146581v1	GCF_001687745.1_ASM168774v1
GCF_001541905.1_ASM154190v1	GCF_001723585.1_ASM172358v1
GCF_001565875.1_ASM156587v1	GCF_001752685.2_ASM175268v2
GCF_001604995.1_ASM160499v1	GCF_001854345.1_ASM185434v1
GCF_001697265.1_ASM169726v1	GCF_001857985.1_ASM185798v1
GCF_001704095.1_ASM170409v1	GCF_002005345.1_ASM200534v1
GCF_001720505.1_ASM172050v1	GCF_002057535.1_ASM205753v1
GCF_001746575.1_ASM174657v1	GCF_002072695.1_ASM207269v1
GCF_001747445.1_ASM174744v1	GCF_002117165.1_ASM211716v1
GCF_001750745.1_ASM175074v1	GCF_002192235.1_ASM219223v1
GCF_001808235.1_ASM180823v1	GCF_002205715.1_ASM220571v1
GCF_001890405.1_ASM189040v1	GCF_002216755.1_ASM221675v1
GCF_001902555.1_ASM190255v1	GCF_002237515.1_ASM223751v1
GCF_002009095.1_ASM200909v1	GCF_002238395.1_ASM223839v1
GCF_002055965.1_ASM205596v1	GCF_002243325.2_ASM224332v2
GCF_002072735.1_ASM207273v1	GCF_002290045.1_ASM229004v1
GCF_002096095.1_ASM209609v1	GCF_002310315.1_ASM231031v1
GCF_002173615.1_ASM217361v1	GCF_002327165.1_ASM232716v1
GCF_002173695.1_ASM217369v1	GCF_002556565.1_ASM255656v1
GCF_002173715.1_ASM217371v1	GCF_002741705.1_ASM274170v1
GCF_002201955.1_ASM220195v1	GCF_002761535.1_ASM276153v1
GCF_002201995.1_ASM220199v1	GCF_002764075.1_ASM276407v1
GCF_002202035.1_ASM220203v1	GCF_002796465.1_ASM279646v1
GCF_002202055.1_ASM220205v1	GCF_002844125.1_ASM284412v1
GCF_002216085.1_ASM221608v1	GCF_002845365.1_ASM284536v1
GCF_002269175.1_ASM226917v1	GCF_002850475.1_ASM285047v1
GCF_002269195.1_ASM226919v1	GCF_002893845.1_ASM289384v1
GCF_002290305.1_ASM229030v1	GCF_002944585.1_ASM294458v1
GCF_002982175.1_ASM298217v1	GCF_002968415.1_ASM296841v1
GCF_003148355.1_ASM314835v2	GCF_002993245.1_ASM299324v1
GCF_003184225.1_ASM318422v1	GCF_003045165.1_ASM304516v1
GCF_003426125.1_ASM342612v1	GCF_003047005.1_ASM304700v1
GCF_003610955.1_ASM361095v1	GCF_003047025.1_ASM304702v1
GCF_003665195.1_ASM366519v1	GCF_003047045.1_ASM304704v1
GCF_003665215.1_ASM366521v1	GCF_003071465.1_ASM307146v1
GCF_003665235.1_ASM366523v1	GCF_003073255.1_ASM307325v1
GCF_003665255.1_ASM366525v1	GCF_003073455.1_ASM307345v1
GCF_003665275.1_ASM366527v1	GCF_003076535.1_ASM307653v1
GCF_003665295.1_ASM366529v1	GCF_003150855.1_ASM315085v2
GCF_003665315.1_ASM366531v1	GCF_003184945.1_ASM318494v1
GCF_003665335.1_ASM366533v1	GCF_003265265.1_ASM326526v1
GCF_003665355.1_ASM366535v1	GCF_003285085.1_ASM328508v1
GCF_003665395.1_ASM366539v1	GCF_003390415.1_ASM339041v1
GCF_004101345.1_ASM410134v1	GCF_003431885.1_ASM343188v1
GCF_004101365.1_ASM410136v1	GCF_003432425.1_ASM343242v1
GCF_004101405.1_ASM410140v1	GCF_003441635.1_ASM344163v1
GCF_004101425.1_ASM410142v1	GCF_003546955.1_ASM354695v1
GCF_004101445.1_ASM410144v1	GCF_003555525.1_ASM355552v1
GCF_004101465.1_ASM410146v1	GCF_003573875.1_ASM357387v1
GCF_004101485.1_ASM410148v1	GCF_003612755.1_ASM361275v1
GCF_004101565.1_ASM410156v1	GCF_003667745.1_ASM366774v1
GCF_004101945.1_ASM410194v1	GCF_003854915.1_ASM385491v1
GCF_004103535.1_ASM410353v1	GCF_003855275.1_ASM385527v1
GCF_004103555.1_ASM410355v1	GCF_003860445.1_ASM386044v1
GCF_004103595.1_ASM410359v1	GCF_004101805.1_ASM410180v1
GCF_004119535.1_ASM411953v1	GCF_004119575.1_ASM411957v1
GCF_004119555.1_ASM411955v1	GCF_004119735.1_ASM411973v1
GCF_004119595.1_ASM411959v1	GCF_004119855.1_ASM411985v1
GCF_004119615.1_ASM411961v1	GCF_004135455.2_ASM413545v2
GCF_004119635.1_ASM411963v1	GCF_004329055.1_ASM432905v1
GCF_004119655.1_ASM411965v1	GCF_004331895.1_ASM433189v1
GCF_004119675.1_ASM411967v1	GCF_004799565.1_ASM479956v1
GCF_004119695.1_ASM411969v1	GCF_005696395.1_ASM569639v1
GCF_004119715.1_ASM411971v1	GCF_006489235.1_ASM648923v1
GCF_004119775.1_ASM411977v1	GCF_006489255.1_ASM648925v1
GCF_004119815.1_ASM411981v1	GCF_006489275.1_ASM648927v1
GCF_004119835.1_ASM411983v1	GCF_006965525.1_ASM696552v1
GCF_004119875.1_ASM411987v1	GCF_006974185.1_ASM697418v1
GCF_004328925.1_ASM432892v1	GCF_008244925.1_ASM824492v1
GCF_005160425.1_ASM516042v1	GCF_008367895.1_ASM836789v1
GCF_005234095.1_ASM523409v1	GCF_008727675.1_ASM872767v1
GCF_005849145.1_ASM584914v1	GCF_008802875.1_ASM880287v1
GCF_006088795.1_ASM608879v1	GCF_009362235.1_ASM936223v1
GCF_006165085.1_ASM616508v1	GCF_009663035.1_ASM966303v1
GCF_006741845.1_ASM674184v1	GCF_009664145.1_ASM966414v1
GCF_008831405.1_ASM883140v1	GCF_009734085.1_ASM973408v1
GCF_009017455.1_ASM901745v1	GCF_009738165.1_ASM973816v1
GCF_009363835.1_ASM936383v1	GCF_009789615.1_ASM978961v1
GCF_009497795.1_ASM949779v1	GCF_009834085.1_ASM983408v1
GCF_009497815.1_ASM949781v1	GCF_009856975.1_ASM985697v1
GCF_009662155.1_ASM966215v1	GCF_009913295.1_ASM991329v1
GCF_009662175.1_ASM966217v1	GCF_009913315.1_ASM991331v1
GCF_009662195.1_ASM966219v1	GCF_009913335.1_ASM991333v1
GCF_009662215.1_ASM966221v1	GCF_009913355.1_ASM991335v1
GCF_009662235.1_ASM966223v1	GCF_009913375.1_ASM991337v1
GCF_009662255.1_ASM966225v1	GCF_009913475.1_ASM991347v1
GCF_009662275.1_ASM966227v1	GCF_009913495.1_ASM991349v1
GCF_009662335.1_ASM966233v1	GCF_009914135.1_ASM991413v1
GCF_009662355.1_ASM966235v1	GCF_009914175.1_ASM991417v1
GCF_009662375.1_ASM966237v1	GCF_009931675.1_ASM993167v1
GCF_009662415.1_ASM966241v1	GCF_011032725.1_ASM1103272v
GCF_009662435.1_ASM966243v1	GCF_011100445.1_ASM1110044v
GCF_009662455.1_ASM966245v1	GCF_011769925.1_ASM1176992v
GCF_009665145.1_ASM966514v2	GCF_011784665.1_ASM1178466v
GCF_009676665.1_ASM967666v1	GCF_012226065.1_ASM1222606v
GCF_009857115.1_ASM985711v1	GCF_012275165.1_ASM1227516v
GCF_009866865.1_ASM986686v1	GCF_012647845.1_ASM1264784v
GCF_009884005.1_ASM988400v1	GCF_013122275.1_ASM1312227v
GCF_009913255.1_ASM991325v1	GCF_013201465.1_ASM1320146v
GCF_009913275.1_ASM991327v1	GCF_013284785.2_ASM1328478v
GCF_009913395.1_ASM991339v1	GCF_013285085.2_ASM1328508v
GCF_009913515.1_ASM991351v1	GCF_013348705.1_ASM1334870v
GCF_009913535.1_ASM991353v1	GCF_013367755.1_ASM1336775v
GCF_009913555.1_ASM991355v1	GCF_013401395.2_ASM1340139v
GCF_009913575.1_ASM991357v1	GCF_013694265.1_ASM1369426v
GCF_009913595.1_ASM991359v1	GCF_013701805.1_ASM1370180v
GCF_009914155.1_ASM991415v1	GCF_013875015.1_ASM1387501v
GCF_012030675.1_ASM1203067v1	GCF_014048285.1_ASM1404828v
GCF_012648205.1_ASM1264820v1	GCF_014048385.1_ASM1404838v
GCF_012648345.1_ASM1264834v1	GCF_014117505.1_ASM1411750v
GCF_012931705.2_ASM1293170v2	GCF_014180705.2_ASM1418070v
GCF_013009385.1_ASM1300938v1	GCF_014211995.1_ASM1421199v
GCF_013285325.1_ASM1328532v1	GCF_014358035.1_ASM1435803v
GCF_013388335.1_ASM1338833v1	GCF_014495825.1_ASM1449582v
GCF_014171535.1_ASM1417153v1	GCF_014622705.1_ASM1462270v
GCF_014298115.1_ASM1429811v1	GCF_014706595.1_ASM1470659v
GCF_014879275.1_ASM1487927v1	GCF_014764325.1_ASM1476432v
GCF_014961985.1_ASM1496198v1	GCF_014841075.1_ASM1484107v
GCF_015535655.1_ASM1553565v1	GCF_014961825.1_ASM1496182v
GCF_015602625.1_ASM1560262v1	GCF_015239615.1_ASM1523961v
GCF_015654205.1_ASM1565420v1	GCF_015277495.1_ASM1527749v
GCF_016065415.1_ASM1606541v1	GCF_015291865.1_ASM1529186v
GCF_016894165.1_ASM1689416v1	GCF_015732475.1_ASM1573247v
GCF_017753785.1_ASM1775378v1	GCF_016065635.1_ASM1606563v
GCF_018141065.1_ASM1814106v1	GCF_016406185.1_ASM1640618v
GCF_018224865.2_ASM1822486v2	GCF_016415725.1_ASM1641572v
GCF_018394175.1_ASM1839417v1	GCF_016766595.1_ASM1676659v
GCF_018454405.1_ASM1845440v1	GCF_016801735.1_ASM1680173v
GCF_018884165.1_ASM1888416v1	GCF_016834435.1_ASM1683443v
GCF_018986855.1_ASM1898685v1	GCF_016859395.1_ASM1685939v
GCF_019464335.1_ASM1946433v1	GCF_016888865.1_ASM1688886v
GCF_019599105.1_ASM1959910v1	GCF_016904925.1_ASM1690492v
GCF_019704335.1_ASM1970433v1	GCF_017347625.1_ASM1734762v
GCF_019704355.1_ASM1970435v1	GCF_017742975.1_ASM1774297v
GCF_019704375.1_ASM1970437v1	GCF_017948225.1_ASM1794822v
GCF_019704395.1_ASM1970439v1	GCF_018223705.1_ASM1822370v
GCF_019704415.1_ASM1970441v1	GCF_018278845.1_ASM1827884v
GCF_019704435.1_ASM1970443v1	GCF_018398955.1_ASM1839895v
GCF_019704455.1_ASM1970445v1	GCF_018406485.1_ASM1840648v
GCF_019704475.1_ASM1970447v1	GCF_018415955.1_ASM1841595v
GCF_019931715.1_ASM1993171v1	GCF_018629015.1_ASM1862901v
GCF_020311615.1_ASM2031161v1	GCF_018732185.1_ASM1873218v
GCF_020773035.1_ASM2077303v1	GCF_018771665.1_ASM1877166v
GCF_021172185.1_ASM2117218v1	GCF_018771705.1_ASM1877170v
GCF_021398545.1_ASM2139854v1	GCF_018775385.1_ASM1877538v
GCF_021497525.1_ASM2149752v1	GCF_018866365.1_ASM1886636v
GCF_021497545.1_ASM2149754v1	GCF_019163475.1_ASM1916347v
GCF_021498185.1_ASM2149818v1	GCF_019222745.1_ASM1922274v
GCF_022370975.1_ASM2237097v1	GCF_019285615.1_ASM1928561v
GCF_022453545.1_ASM2245354v1	GCF_019334525.1_ASM1933452v
GCF_022570515.1_ASM2257051v1	GCF_019449395.1_ASM1944939v
GCF_000009045.1_ASM904v1	GCF_019464595.1_ASM1946459v
GCF_000155325.1_ASM15532v1	GCF_019551675.1_ASM1955167v
GCF_000155355.1_ASM15535v1	GCF_019603335.1_ASM1960333v
	GCF_019720775.1_ASM1972077v
	GCF_019754015.1_ASM1975401v
	GCF_019880485.1_ASM1988048v
	GCF_020084885.1_ASM2008488v
	GCF_020149525.1_ASM2014952v
	GCF_020149955.1_ASM2014995v
	GCF_020150015.1_ASM2015001v
	GCF_020162235.1_ASM2016223v
	GCF_020911825.1_ASM2091182v
	GCF_020995365.1_ASM2099536v
	GCF_021184205.1_ASM2118420v
	GCF_021228895.1_ASM2122889v
	GCF_021390055.1_ASM2139005v
	GCF_021397795.1_ASM2139779v
	GCF_021495995.1_ASM2149599v
	GCF_021559715.1_ASM2155971v
	GCF_021650855.1_ASM2165085v
	GCF_022313395.1_ASM2231339v
	GCF_022344025.1_ASM2234402v
	GCF_022370935.1_ASM2237093v
	GCF_022371095.1_ASM2237109v
	GCF_022385175.1_ASM2238517v
	GCF_022385235.1_ASM2238523v
	GCF_022488425.1_ASM2248842v
	GCF_022494925.1_ASM2249492v
