# Supplementary material for: In Silico Safety Assessment of Bacillus Isolated from Polish Bee Pollen and Bee Bread as Novel Probiotic Candidates
Source: Int J Mol Sci. 2024 Jan 4;25(1):666. doi: 10.3390/ijms25010666 (PMC10780176; doi:10.3390/ijms25010666)
Supplement: Supplementary file 1 [file ijms-25-00666-s001.zip › Supplementary file S2_Island viewer .xls]

## Sheet: Islandviewer_BB10.1
Island start	Island end	Length	Method	Gene ID	Locus	Gene start	Gene end	Strand	Product
585599	604923	19324	Predicted by at least one method	tatC	pgaptmp_003326	585599	586363	1	twin-arginine translocase subunit TatC
585599	604923	19324	Predicted by at least one method	ydiK	pgaptmp_003325	586401	586592	-1	YdiK family protein
585599	604923	19324	Predicted by at least one method	ydiL	pgaptmp_003324	586589	587323	-1	CPBP family intramembrane metalloprotease
585599	604923	19324	Predicted by at least one method	groES	pgaptmp_003323	587562	587846	1	co-chaperone GroES
585599	604923	19324	Predicted by at least one method	groL	pgaptmp_003322	587893	589527	1	chaperonin GroEL
585599	604923	19324	Predicted by at least one method		pgaptmp_003321	589615	589746	-1	integrase
585599	604923	19324	Predicted by at least one method		pgaptmp_003320	590372	590677	-1	Arm DNA-binding domain-containing protein
585599	604923	19324	Predicted by at least one method		pgaptmp_003319	591091	591471	1	hypothetical protein
585599	604923	19324	Predicted by at least one method		pgaptmp_003318	591730	592002	1	hypothetical protein
585599	604923	19324	Predicted by at least one method		pgaptmp_003317	592199	592351	1	terminase small subunit
585599	604923	19324	Predicted by at least one method	bsuMA	pgaptmp_003316	592882	594165	1	DNA cytosine methyltransferase
585599	604923	19324	Predicted by at least one method	bsuMB	pgaptmp_003315	594187	595356	1	DNA cytosine methyltransferase
585599	604923	19324	Predicted by at least one method		pgaptmp_003314	595452	596856	-1	phospho-sugar mutase
585599	604923	19324	Predicted by at least one method	ydiR	pgaptmp_003313	597282	598223	1	type II restriction-modification system endonuclease YdiR
585599	604923	19324	Predicted by at least one method	bsuRB	pgaptmp_003312	598255	599286	1	type-2 restriction-modification system deoxyribonuclease BsuRB
585599	604923	19324	Predicted by at least one method	bsuRC	pgaptmp_003311	599289	600686	1	LlaJI family restriction endonuclease
585599	604923	19324	Predicted by at least one method		pgaptmp_003310	601260	601595	1	hypothetical protein
585599	604923	19324	Predicted by at least one method		pgaptmp_003309	601813	602328	1	alpha/beta hydrolase family protein
585599	604923	19324	Predicted by at least one method	gutR	pgaptmp_003308	602434	604923	-1	glucitol operon transcriptional regulator GutR
589615	602328	12713	Predicted by at least one method		pgaptmp_003321	589615	589746	-1	integrase
589615	602328	12713	Predicted by at least one method		pgaptmp_003320	590372	590677	-1	Arm DNA-binding domain-containing protein
589615	602328	12713	Predicted by at least one method		pgaptmp_003319	591091	591471	1	hypothetical protein
589615	602328	12713	Predicted by at least one method		pgaptmp_003318	591730	592002	1	hypothetical protein
589615	602328	12713	Predicted by at least one method		pgaptmp_003317	592199	592351	1	terminase small subunit
589615	602328	12713	Predicted by at least one method	bsuMA	pgaptmp_003316	592882	594165	1	DNA cytosine methyltransferase
589615	602328	12713	Predicted by at least one method	bsuMB	pgaptmp_003315	594187	595356	1	DNA cytosine methyltransferase
589615	602328	12713	Predicted by at least one method		pgaptmp_003314	595452	596856	-1	phospho-sugar mutase
589615	602328	12713	Predicted by at least one method	ydiR	pgaptmp_003313	597282	598223	1	type II restriction-modification system endonuclease YdiR
589615	602328	12713	Predicted by at least one method	bsuRB	pgaptmp_003312	598255	599286	1	type-2 restriction-modification system deoxyribonuclease BsuRB
589615	602328	12713	Predicted by at least one method	bsuRC	pgaptmp_003311	599289	600686	1	LlaJI family restriction endonuclease
589615	602328	12713	Predicted by at least one method		pgaptmp_003310	601260	601595	1	hypothetical protein
589615	602328	12713	Predicted by at least one method		pgaptmp_003309	601813	602328	1	alpha/beta hydrolase family protein
678744	687283	8539	Predicted by at least one method	yefB	pgaptmp_003243	678744	679646	-1	recombinase family protein
678744	687283	8539	Predicted by at least one method	yefC	pgaptmp_003242	679627	679962	1	recombinase family protein
678744	687283	8539	Predicted by at least one method	yeeA	pgaptmp_003241	680037	682676	1	class I SAM-dependent DNA methyltransferase
678744	687283	8539	Predicted by at least one method	yeeB	pgaptmp_003240	682688	684487	1	ATP-dependent helicase
678744	687283	8539	Predicted by at least one method	yeeC	pgaptmp_003239	684600	685748	1	GIY-YIG nuclease family protein
678744	687283	8539	Predicted by at least one method		pgaptmp_003238	686010	686315	-1	hypothetical protein
678744	687283	8539	Predicted by at least one method	yezA	pgaptmp_003237	686382	686588	-1	bacteriocin immunity protein
678744	687283	8539	Predicted by at least one method	yezG	pgaptmp_003236	686828	687283	-1	TIGR01741 family protein
1201330	1204374	3044	Predicted by at least one method		pgaptmp_000731	1201330	1201650	1	hypothetical protein
1201330	1204374	3044	Predicted by at least one method		pgaptmp_000730	1201803	1201934	1	hypothetical protein
1201330	1204374	3044	Predicted by at least one method		pgaptmp_000729	1201950	1202123	1	hypothetical protein
1201330	1204374	3044	Predicted by at least one method	yjcO	pgaptmp_000728	1202160	1202621	1	sigma-70 family RNA polymerase sigma factor
1201330	1204374	3044	Predicted by at least one method		pgaptmp_000727	1202887	1203390	1	hypothetical protein
1201330	1204374	3044	Predicted by at least one method	yjcQ	pgaptmp_000726	1203402	1203686	1	YjcQ family protein
1201330	1204374	3044	Predicted by at least one method	terS	pgaptmp_000725	1203847	1204374	1	phage terminase small subunit
2029571	2055253	25682	Predicted by at least one method	bla	pgaptmp_001231	2029571	2030491	1	class A beta-lactamase
2029571	2055253	25682	Predicted by at least one method	yobA	pgaptmp_001232	2030988	2031350	-1	YobA family protein
2029571	2055253	25682	Predicted by at least one method		pgaptmp_001233	2031727	2031990	1	hypothetical protein
2029571	2055253	25682	Predicted by at least one method	ppsA	pgaptmp_001234	2032367	2034967	-1	phosphoenolpyruvate synthase
2029571	2055253	25682	Predicted by at least one method	xynA	pgaptmp_001235	2035637	2036278	-1	endo-1,4-beta-xylanase XynA
2029571	2055253	25682	Predicted by at least one method	yozV	pgaptmp_001236	2036906	2037145	-1	TM2 domain-containing protein
2029571	2055253	25682	Predicted by at least one method	yobD	pgaptmp_001237	2037316	2037654	1	helix-turn-helix domain-containing protein
2029571	2055253	25682	Predicted by at least one method		pgaptmp_001238	2037688	2038044	-1	hypothetical protein
2029571	2055253	25682	Predicted by at least one method		pgaptmp_001239	2038091	2038222	1	SAR2788 family putative toxin
2029571	2055253	25682	Predicted by at least one method		pgaptmp_001240	2038252	2038617	1	hypothetical protein
2029571	2055253	25682	Predicted by at least one method	yobE	pgaptmp_001241	2038839	2039498	1	SOS response-associated peptidase
2029571	2055253	25682	Predicted by at least one method		pgaptmp_001242	2039568	2039660	1	ATP-dependent DNA ligase
2029571	2055253	25682	Predicted by at least one method		pgaptmp_001243	2039753	2040676	-1	hypothetical protein
2029571	2055253	25682	Predicted by at least one method		pgaptmp_001244	2040729	2040902	-1	hypothetical protein
2029571	2055253	25682	Predicted by at least one method		pgaptmp_001245	2041047	2041271	1	hypothetical protein
2029571	2055253	25682	Predicted by at least one method		pgaptmp_001246	2041275	2041730	-1	hypothetical protein
2029571	2055253	25682	Predicted by at least one method		pgaptmp_001247	2041855	2042115	1	hypothetical protein
2029571	2055253	25682	Predicted by at least one method		pgaptmp_001248	2042893	2043033	1	phage holin
2029571	2055253	25682	Predicted by at least one method	rapK	pgaptmp_001249	2043188	2044303	1	response regulator aspartate phosphatase RapK
2029571	2055253	25682	Predicted by at least one method	phrK	pgaptmp_001250	2044300	2044422	1	phosphatase RapK inhibitor PhrK
2029571	2055253	25682	Predicted by at least one method		pgaptmp_001251	2044477	2045585	-1	Y-family DNA polymerase
2029571	2055253	25682	Predicted by at least one method	yozL	pgaptmp_001252	2045578	2045871	-1	YolD-like family protein
2029571	2055253	25682	Predicted by at least one method		pgaptmp_001253	2046080	2046415	1	hypothetical protein
2029571	2055253	25682	Predicted by at least one method	yobI	pgaptmp_001254	2046462	2050067	-1	P-loop NTPase fold protein
2029571	2055253	25682	Predicted by at least one method		pgaptmp_001255	2050300	2050632	-1	hypothetical protein
2029571	2055253	25682	Predicted by at least one method	bsrE	pgaptmp_001256	2050921	2051013	1	type I toxin-antitoxin system toxin BsrE
2029571	2055253	25682	Predicted by at least one method		pgaptmp_001257	2051282	2052124	-1	hypothetical protein
2029571	2055253	25682	Predicted by at least one method	yobK	pgaptmp_001258	2052324	2052782	-1	type VII secretion system immunity protein YobK
2029571	2055253	25682	Predicted by at least one method	yobL	pgaptmp_001259	2052792	2054594	-1	LXG family T7SS effector ribonuclease toxin YobL
2029571	2055253	25682	Predicted by at least one method	yobM	pgaptmp_001260	2054696	2055253	-1	SMI1/KNR4 family protein
2044477	2052124	7647	Predicted by at least one method		pgaptmp_001251	2044477	2045585	-1	Y-family DNA polymerase
2044477	2052124	7647	Predicted by at least one method	yozL	pgaptmp_001252	2045578	2045871	-1	YolD-like family protein
2044477	2052124	7647	Predicted by at least one method		pgaptmp_001253	2046080	2046415	1	hypothetical protein
2044477	2052124	7647	Predicted by at least one method	yobI	pgaptmp_001254	2046462	2050067	-1	P-loop NTPase fold protein
2044477	2052124	7647	Predicted by at least one method		pgaptmp_001255	2050300	2050632	-1	hypothetical protein
2044477	2052124	7647	Predicted by at least one method	bsrE	pgaptmp_001256	2050921	2051013	1	type I toxin-antitoxin system toxin BsrE
2044477	2052124	7647	Predicted by at least one method		pgaptmp_001257	2051282	2052124	-1	hypothetical protein
2500001	2598651	98650	Predicted by at least one method	spoIVCA	pgaptmp_001773	2500001	2501461	-1	site-specific DNA recombinase SpoIVCA
2500001	2598651	98650	Predicted by at least one method		pgaptmp_001774	2501419	2501597	-1	hypothetical protein
2500001	2598651	98650	Predicted by at least one method	arsC	pgaptmp_001775	2501952	2502371	-1	thioredoxin-dependent arsenate reductase
2500001	2598651	98650	Predicted by at least one method	acr3	pgaptmp_001776	2502383	2503423	-1	arsenite efflux transporter Acr3
2500001	2598651	98650	Predicted by at least one method	yqcK	pgaptmp_001777	2503446	2503886	-1	glyoxalase/bleomycin resistance/dioxygenase family protein
2500001	2598651	98650	Predicted by at least one method	arsR	pgaptmp_001778	2503947	2504264	-1	arsenical resistance operon transcriptional regulator ArsR
2500001	2598651	98650	Predicted by at least one method	yqcI	pgaptmp_001779	2504636	2505400	-1	YqcI/YcgG family protein
2500001	2598651	98650	Predicted by at least one method	rapE	pgaptmp_001780	2505843	2506970	1	response regulator aspartate phosphatase RapE
2500001	2598651	98650	Predicted by at least one method	phrE	pgaptmp_001781	2506960	2507094	1	phosphatase RapE inhibitor PhrE
2500001	2598651	98650	Predicted by at least one method		pgaptmp_001782	2507204	2507362	1	hypothetical protein
2500001	2598651	98650	Predicted by at least one method	yqcG	pgaptmp_001783	2507732	2509327	1	LXG family T7SS effector endonuclease toxin YqcG
2500001	2598651	98650	Predicted by at least one method	yqcF	pgaptmp_001784	2509342	2509920	1	type VII secretion system immunity protein YqcF
2500001	2598651	98650	Predicted by at least one method		pgaptmp_001785	2510038	2510184	1	hypothetical protein
2500001	2598651	98650	Predicted by at least one method		pgaptmp_001786	2510181	2510543	-1	hypothetical protein
2500001	2598651	98650	Predicted by at least one method		pgaptmp_001787	2510559	2511038	-1	hypothetical protein
2500001	2598651	98650	Predicted by at least one method	cwlA	pgaptmp_001788	2511203	2512021	-1	N-acetylmuramoyl-L-alanine amidase CwlA
2500001	2598651	98650	Predicted by at least one method	yqxH	pgaptmp_001789	2512066	2512488	-1	holin family protein
2500001	2598651	98650	Predicted by at least one method	yqxG	pgaptmp_001790	2512533	2513426	-1	phage portal protein
2500001	2598651	98650	Predicted by at least one method	yqcE	pgaptmp_001791	2513514	2513678	-1	XkdX family protein
2500001	2598651	98650	Predicted by at least one method	yqcD	pgaptmp_001792	2513675	2514010	-1	XkdW family protein
2500001	2598651	98650	Predicted by at least one method	yqcC	pgaptmp_001793	2514020	2515120	-1	pyocin knob domain-containing protein
2500001	2598651	98650	Predicted by at least one method		pgaptmp_001794	2515123	2515395	-1	hypothetical protein
2500001	2598651	98650	Predicted by at least one method	yqcA	pgaptmp_001795	2515392	2515970	-1	YmfQ family protein
2500001	2598651	98650	Predicted by at least one method	yqbT	pgaptmp_001796	2515954	2517000	-1	baseplate J/gp47 family protein
2500001	2598651	98650	Predicted by at least one method	yqbS	pgaptmp_001797	2516993	2517418	-1	DUF2634 domain-containing protein
2500001	2598651	98650	Predicted by at least one method	yqbR	pgaptmp_001798	2517431	2517694	-1	DUF2577 domain-containing protein
2500001	2598651	98650	Predicted by at least one method	yqbQ	pgaptmp_001799	2517691	2518671	-1	phage portal protein
2500001	2598651	98650	Predicted by at least one method	yqbP	pgaptmp_001800	2518684	2519343	-1	LysM peptidoglycan-binding domain-containing protein
2500001	2598651	98650	Predicted by at least one method	yqbO	pgaptmp_001801	2519336	2524093	-1	transglycosylase SLT domain-containing protein
2500001	2598651	98650	Predicted by at least one method		pgaptmp_001802	2524096	2524233	-1	hypothetical protein
2500001	2598651	98650	Predicted by at least one method		pgaptmp_001803	2524275	2524724	-1	phage portal protein
2500001	2598651	98650	Predicted by at least one method	txpA	pgaptmp_001804	2524870	2525049	1	type I toxin-antitoxin system toxin TxpA
2500001	2598651	98650	Predicted by at least one method	bsrH	pgaptmp_001805	2525429	2525518	1	type I toxin-antitoxin system toxin BsrH
2500001	2598651	98650	Predicted by at least one method	yqbM	pgaptmp_001806	2525772	2526215	-1	phage tail tube protein
2500001	2598651	98650	Predicted by at least one method	yqbK	pgaptmp_001807	2526218	2527618	-1	phage tail sheath family protein
2500001	2598651	98650	Predicted by at least one method		pgaptmp_001808	2527619	2527810	-1	hypothetical protein
2500001	2598651	98650	Predicted by at least one method	yqbJ	pgaptmp_001809	2527807	2528244	-1	phage portal protein
2500001	2598651	98650	Predicted by at least one method	yqbI	pgaptmp_001810	2528257	2528760	-1	HK97 gp10 family phage protein
2500001	2598651	98650	Predicted by at least one method	yqbH	pgaptmp_001811	2528757	2529119	-1	YqbH/XkdH family protein
2500001	2598651	98650	Predicted by at least one method	yqbG	pgaptmp_001812	2529116	2529511	-1	DUF3199 family protein
2500001	2598651	98650	Predicted by at least one method	yqbF	pgaptmp_001813	2529515	2529826	-1	YqbF domain-containing protein
2500001	2598651	98650	Predicted by at least one method	yqbE	pgaptmp_001814	2529837	2530772	-1	phage major capsid protein
2500001	2598651	98650	Predicted by at least one method	yqbD	pgaptmp_001815	2530791	2531759	-1	XkdF-like putative serine protease domain-containing protein
2500001	2598651	98650	Predicted by at least one method		pgaptmp_001816	2531792	2532445	-1	hypothetical protein
2500001	2598651	98650	Predicted by at least one method	yqbB	pgaptmp_001817	2532486	2533403	-1	phage head morphogenesis protein
2500001	2598651	98650	Predicted by at least one method	yqbA	pgaptmp_001818	2533400	2534932	-1	phage portal protein
2500001	2598651	98650	Predicted by at least one method	yqaT	pgaptmp_001819	2534936	2536231	-1	PBSX family phage terminase large subunit
2500001	2598651	98650	Predicted by at least one method	terS	pgaptmp_001820	2536224	2536943	-1	phage terminase small subunit
2500001	2598651	98650	Predicted by at least one method		pgaptmp_001821	2537011	2537475	-1	hypothetical protein
2500001	2598651	98650	Predicted by at least one method	yqaQ	pgaptmp_001822	2537619	2538074	-1	sigma-70 family RNA polymerase sigma factor
2500001	2598651	98650	Predicted by at least one method		pgaptmp_001823	2538272	2539201	1	hypothetical protein
2500001	2598651	98650	Predicted by at least one method	yqaO	pgaptmp_001824	2539275	2539481	-1	XtrA/YqaO family protein
2500001	2598651	98650	Predicted by at least one method	yqaN	pgaptmp_001825	2539563	2539991	-1	RusA family crossover junction endodeoxyribonuclease
2500001	2598651	98650	Predicted by at least one method		pgaptmp_001826	2540087	2540236	-1	hypothetical protein
2500001	2598651	98650	Predicted by at least one method	sknM	pgaptmp_001827	2540227	2541168	-1	ATP-binding protein
2500001	2598651	98650	Predicted by at least one method	yqaL	pgaptmp_001828	2541050	2541727	-1	DnaD domain protein
2500001	2598651	98650	Predicted by at least one method	yqaK	pgaptmp_001829	2541803	2542657	-1	recombinase RecT
2500001	2598651	98650	Predicted by at least one method	yqaJ	pgaptmp_001830	2542660	2543619	-1	YqaJ viral recombinase family protein
2500001	2598651	98650	Predicted by at least one method		pgaptmp_001831	2543725	2543919	-1	hypothetical protein
2500001	2598651	98650	Predicted by at least one method		pgaptmp_001832	2543879	2544052	-1	hypothetical protein
2500001	2598651	98650	Predicted by at least one method		pgaptmp_001833	2544049	2544306	-1	hypothetical protein
2500001	2598651	98650	Predicted by at least one method	yqaG	pgaptmp_001834	2544303	2544872	-1	helix-turn-helix transcriptional regulator
2500001	2598651	98650	Predicted by at least one method		pgaptmp_001835	2544946	2545086	-1	hypothetical protein
2500001	2598651	98650	Predicted by at least one method	yqaF	pgaptmp_001836	2545116	2545346	-1	helix-turn-helix transcriptional regulator
2500001	2598651	98650	Predicted by at least one method	sknR	pgaptmp_001837	2545523	2545873	1	transcriptional regulator SknR
2500001	2598651	98650	Predicted by at least one method		pgaptmp_001838	2546140	2546307	-1	hypothetical protein
2500001	2598651	98650	Predicted by at least one method	yqaC	pgaptmp_001839	2546663	2547199	-1	AAA family ATPase
2500001	2598651	98650	Predicted by at least one method	yqaB	pgaptmp_001840	2547468	2547986	1	ImmA/IrrE family metallo-endopeptidase
2500001	2598651	98650	Predicted by at least one method		pgaptmp_001841	2547992	2548384	1	sigma-70 family RNA polymerase sigma factor
2500001	2598651	98650	Predicted by at least one method		pgaptmp_001842	2548384	2548500	1	hypothetical protein
2500001	2598651	98650	Predicted by at least one method		pgaptmp_001843	2548466	2548666	-1	recombinase family protein
2500001	2598651	98650	Predicted by at least one method		pgaptmp_001844	2548609	2548773	-1	hypothetical protein
2500001	2598651	98650	Predicted by at least one method	psiE	pgaptmp_001845	2549318	2549734	-1	phosphate-starvation-inducible protein PsiE
2500001	2598651	98650	Predicted by at least one method	yrkQ	pgaptmp_001846	2549780	2551078	-1	two-component system sensor histidine kinase YrkQ
2500001	2598651	98650	Predicted by at least one method	yrkP	pgaptmp_001847	2551065	2551760	-1	two-component response regulator YrkP
2500001	2598651	98650	Predicted by at least one method	yrkO	pgaptmp_001848	2552028	2553245	1	DUF418 domain-containing protein
2500001	2598651	98650	Predicted by at least one method		pgaptmp_001849	2553164	2553412	1	hypothetical protein
2500001	2598651	98650	Predicted by at least one method	yrkN	pgaptmp_001850	2553757	2554314	1	GNAT family N-acetyltransferase
2500001	2598651	98650	Predicted by at least one method	yrkL	pgaptmp_001851	2554805	2555329	-1	NAD(P)H-dependent oxidoreductase
2500001	2598651	98650	Predicted by at least one method	yrkK	pgaptmp_001852	2555573	2556049	-1	HXXEE domain-containing protein
2500001	2598651	98650	Predicted by at least one method	yrkJ	pgaptmp_001853	2556632	2557417	-1	sulfite exporter TauE/SafE family protein
2500001	2598651	98650	Predicted by at least one method	yrkI	pgaptmp_001854	2557478	2557705	-1	sulfurtransferase TusA family protein
2500001	2598651	98650	Predicted by at least one method	yrkH	pgaptmp_001855	2557739	2558873	-1	MBL fold metallo-hydrolase
2500001	2598651	98650	Predicted by at least one method		pgaptmp_001856	2558903	2559187	-1	DsrE/DsrF/DrsH-like family protein
2500001	2598651	98650	Predicted by at least one method	yrkF	pgaptmp_001857	2559208	2559765	-1	sulfurtransferase TusA family protein
2500001	2598651	98650	Predicted by at least one method		pgaptmp_001858	2559831	2559927	-1	rhodanese-like domain-containing protein
2500001	2598651	98650	Predicted by at least one method	yrkE	pgaptmp_001859	2559951	2560433	-1	DsrE/DsrF/DrsH-like family protein
2500001	2598651	98650	Predicted by at least one method		pgaptmp_001860	2560580	2560840	-1	metal-sensitive transcriptional regulator
2500001	2598651	98650	Predicted by at least one method		pgaptmp_001861	2560862	2561179	-1	sulfurtransferase
2500001	2598651	98650	Predicted by at least one method	yrkC	pgaptmp_001862	2561564	2562124	-1	cupin domain-containing protein
2500001	2598651	98650	Predicted by at least one method		pgaptmp_001863	2562350	2562496	-1	hypothetical protein
2500001	2598651	98650	Predicted by at least one method		pgaptmp_001864	2562471	2562602	-1	hypothetical protein
2500001	2598651	98650	Predicted by at least one method	bltR	pgaptmp_001865	2562666	2563487	-1	multidrug efflux transcriptional regulator BltR
2500001	2598651	98650	Predicted by at least one method	blt	pgaptmp_001866	2563604	2564806	1	multidrug efflux MFS transporter Blt
2500001	2598651	98650	Predicted by at least one method	bltD	pgaptmp_001867	2564975	2565433	1	spermine/spermidine acetyltransferase
2500001	2598651	98650	Predicted by at least one method	yrkA	pgaptmp_001868	2565590	2566894	-1	hemolysin family protein
2500001	2598651	98650	Predicted by at least one method	yrzO	pgaptmp_001869	2567157	2567300	-1	YrzO family protein
2500001	2598651	98650	Predicted by at least one method	yrdR	pgaptmp_001870	2567318	2568283	-1	DMT family transporter
2500001	2598651	98650	Predicted by at least one method	czcR	pgaptmp_001871	2568409	2569275	1	LysR family transcriptional regulator CzcR
2500001	2598651	98650	Predicted by at least one method	yrdP	pgaptmp_001872	2569398	2570435	-1	NAD(P)/FAD-dependent oxidoreductase
2500001	2598651	98650	Predicted by at least one method	czcD	pgaptmp_001873	2570523	2571458	-1	CDF family zinc transporter CzcD
2500001	2598651	98650	Predicted by at least one method	yrdN	pgaptmp_001874	2571745	2572134	-1	tautomerase family protein
2500001	2598651	98650	Predicted by at least one method	gltR	pgaptmp_001875	2572468	2573358	1	glutamate biosynthesis transcriptional regulator GltR
2500001	2598651	98650	Predicted by at least one method		pgaptmp_001876	2573516	2573833	-1	hypothetical protein
2500001	2598651	98650	Predicted by at least one method	brnQ	pgaptmp_001877	2573791	2575113	-1	branched-chain amino acid transport system II carrier protein
2500001	2598651	98650	Predicted by at least one method	azlD	pgaptmp_001878	2575274	2575606	-1	branched-chain amino acid transporter AzlD
2500001	2598651	98650	Predicted by at least one method	azlC	pgaptmp_001879	2575603	2576367	-1	azaleucine resistance protein AzlC
2500001	2598651	98650	Predicted by at least one method	azlB	pgaptmp_001880	2576380	2576853	-1	azlBCD operon transcriptional regulator AzlB
2500001	2598651	98650	Predicted by at least one method	yrdF	pgaptmp_001881	2577187	2577462	-1	barstar family protein
2500001	2598651	98650	Predicted by at least one method	cypA	pgaptmp_001882	2577734	2578966	-1	cytochrome P450
2500001	2598651	98650	Predicted by at least one method		pgaptmp_001883	2579359	2579508	-1	hypothetical protein
2500001	2598651	98650	Predicted by at least one method	yrdC	pgaptmp_001884	2579607	2580170	-1	cysteine hydrolase
2500001	2598651	98650	Predicted by at least one method	yrdB	pgaptmp_001885	2580399	2580770	-1	YrdB family protein
2500001	2598651	98650	Predicted by at least one method		pgaptmp_001886	2581236	2581352	1	TetR family transcriptional regulator C-terminal domain-containing protein
2500001	2598651	98650	Predicted by at least one method	yrdA	pgaptmp_001887	2581580	2582083	-1	DinB family protein
2500001	2598651	98650	Predicted by at least one method	aadK	pgaptmp_001888	2582309	2583163	-1	aminoglycoside 6-adenylyltransferase AadK
2500001	2598651	98650	Predicted by at least one method	yrpB	pgaptmp_001889	2583542	2584585	1	nitronate monooxygenase
2500001	2598651	98650	Predicted by at least one method	murI	pgaptmp_001890	2584935	2585732	1	glutamate racemase
2500001	2598651	98650	Predicted by at least one method		pgaptmp_001891	2586113	2586820	1	hypothetical protein
2500001	2598651	98650	Predicted by at least one method	yrpDX	pgaptmp_001892	2587396	2587473	1	YjcZ family sporulation protein
2500001	2598651	98650	Predicted by at least one method		pgaptmp_001893	2587760	2587921	-1	hypothetical protein
2500001	2598651	98650	Predicted by at least one method	zinT	pgaptmp_001894	2587984	2588739	-1	metal-binding protein ZinT
2500001	2598651	98650	Predicted by at least one method	sigZ	pgaptmp_001895	2588871	2589401	-1	RNA polymerase sigma factor SigZ
2500001	2598651	98650	Predicted by at least one method	yrpG	pgaptmp_001896	2589536	2590516	1	aldo/keto reductase
2500001	2598651	98650	Predicted by at least one method	yraO	pgaptmp_001897	2590790	2592106	-1	CitMHS family transporter
2500001	2598651	98650	Predicted by at least one method	yraN	pgaptmp_001898	2592221	2593090	-1	LysR family transcriptional regulator
2500001	2598651	98650	Predicted by at least one method	prpF	pgaptmp_001899	2593235	2594338	1	2-methylaconitate cis-trans isomerase PrpF family protein
2500001	2598651	98650	Predicted by at least one method	csn	pgaptmp_001900	2594611	2595444	-1	chitosanase
2500001	2598651	98650	Predicted by at least one method	yraL	pgaptmp_001901	2595887	2596150	1	CD3324 family protein
2500001	2598651	98650	Predicted by at least one method	yraK	pgaptmp_001902	2596287	2597102	1	alpha/beta hydrolase
2500001	2598651	98650	Predicted by at least one method	yraJ	pgaptmp_001903	2597510	2597866	-1	SH3 domain-containing protein
2500001	2598651	98650	Predicted by at least one method	yraI	pgaptmp_001904	2597919	2598278	-1	SH3 domain-containing protein
2500001	2598651	98650	Predicted by at least one method		pgaptmp_001905	2598550	2598651	-1	hypothetical protein
3510187	3516871	6684	Predicted by at least one method		pgaptmp_002841	3510187	3510405	1	hypothetical protein
3510187	3516871	6684	Predicted by at least one method	ggaB	pgaptmp_002842	3510555	3513257	-1	poly(glucosyl N-acetylgalactosamine 1-phosphate) glucosyltransferase
3510187	3516871	6684	Predicted by at least one method		pgaptmp_002843	3513381	3514721	-1	glycosyltransferase
3510187	3516871	6684	Predicted by at least one method		pgaptmp_002844	3514762	3515091	-1	CDP-glycerol glycerophosphotransferase family protein
3510187	3516871	6684	Predicted by at least one method		pgaptmp_002845	3515648	3515716	-1	adenylyltransferase/cytidyltransferase family protein
3510187	3516871	6684	Predicted by at least one method		pgaptmp_002846	3516243	3516871	1	UTP--glucose-1-phosphate uridylyltransferase
3863394	3867871	4477	Predicted by at least one method		pgaptmp_003501	3863394	3863525	-1	hypothetical protein
3863394	3867871	4477	Predicted by at least one method		pgaptmp_003502	3863537	3863998	-1	hypothetical protein
3863394	3867871	4477	Predicted by at least one method	yxiJ	pgaptmp_003503	3864014	3864310	-1	YxiJ-like family protein
3863394	3867871	4477	Predicted by at least one method	yxiI	pgaptmp_003504	3864338	3864826	-1	DUF2716 domain-containing protein
3863394	3867871	4477	Predicted by at least one method		pgaptmp_003505	3864844	3865296	-1	hypothetical protein
3863394	3867871	4477	Predicted by at least one method		pgaptmp_003506	3865366	3865695	-1	hypothetical protein
3863394	3867871	4477	Predicted by at least one method		pgaptmp_003507	3865818	3866234	-1	hypothetical protein
3863394	3867871	4477	Predicted by at least one method		pgaptmp_003508	3866285	3866653	-1	hypothetical protein
3863394	3867871	4477	Predicted by at least one method		pgaptmp_003509	3866647	3867117	-1	hypothetical protein
3863394	3867871	4477	Predicted by at least one method	wapI	pgaptmp_003510	3867443	3867871	-1	immunity protein WapI
3976091	3985050	8959	Predicted by at least one method	yydD	pgaptmp_004055	3976091	3977851	-1	DUF2326 domain-containing protein
3976091	3985050	8959	Predicted by at least one method		pgaptmp_004056	3977851	3978096	-1	hypothetical protein
3976091	3985050	8959	Predicted by at least one method	yydB	pgaptmp_004057	3978242	3979687	-1	metallophosphoesterase
3976091	3985050	8959	Predicted by at least one method	rlmH	pgaptmp_004058	3979949	3980428	-1	23S rRNA (pseudouridine(1915)-N(3))-methyltransferase RlmH
3976091	3985050	8959	Predicted by at least one method	yyzF	pgaptmp_004059	3980509	3980679	-1	CxxH/CxxC protein
3976091	3985050	8959	Predicted by at least one method		pgaptmp_004060	3980864	3981277	1	hypothetical protein
3976091	3985050	8959	Predicted by at least one method	fdhA	pgaptmp_004061	3981311	3982537	-1	formaldehyde dehydrogenase, glutathione-independent
3976091	3985050	8959	Predicted by at least one method		pgaptmp_004062	3982600	3982770	-1	hypothetical protein
3976091	3985050	8959	Predicted by at least one method	yycQ	pgaptmp_004063	3982875	3983123	-1	YbeF family protein
3976091	3985050	8959	Predicted by at least one method		pgaptmp_004064	3983139	3984302	-1	hypothetical protein
3976091	3985050	8959	Predicted by at least one method		pgaptmp_004065	3984313	3985050	-1	hypothetical protein

## Sheet: Islandviewer_BP20.15
Island start	Island end	Length	Method	Gene ID	Locus	Gene start	Gene end	Strand	Product
159973	165775	5802	Predicted by at least one method		pgaptmp_002462	159973	160068	1	hypothetical protein
159973	165775	5802	Predicted by at least one method	alkA	pgaptmp_003833	161394	162305	-1	DNA-3-methyladenine glycosidase II
159973	165775	5802	Predicted by at least one method	adaA	pgaptmp_003832	162578	163213	1	bifunctional transcriptional activator/DNA repair enzyme AdaA
159973	165775	5802	Predicted by at least one method	adaB	pgaptmp_003831	163200	163739	1	methylated-DNA--[protein]-cysteine S-methyltransferase
159973	165775	5802	Predicted by at least one method	ndhF	pgaptmp_003830	164258	165775	1	NADH dehydrogenase subunit 5
592109	598137	6028	Predicted by at least one method	groL	pgaptmp_002446	592109	593740	1	chaperonin GroEL
592109	598137	6028	Predicted by at least one method		pgaptmp_002445	593830	595029	-1	site-specific integrase
592109	598137	6028	Predicted by at least one method		pgaptmp_002444	595046	595552	-1	ImmA/IrrE family metallo-endopeptidase
592109	598137	6028	Predicted by at least one method		pgaptmp_002443	595625	596650	-1	DUF4429 domain-containing protein
592109	598137	6028	Predicted by at least one method		pgaptmp_002442	597002	597388	-1	helix-turn-helix transcriptional regulator
592109	598137	6028	Predicted by at least one method		pgaptmp_002441	597559	597810	1	helix-turn-helix domain-containing protein
592109	598137	6028	Predicted by at least one method		pgaptmp_002440	597823	598137	1	hypothetical protein
592109	598137	6028	Predicted by at least one method		pgaptmp_002439	598134	598859	1	phage regulatory protein/antirepressor Ant
617949	638623	20674	Predicted by at least one method		pgaptmp_002755	617949	618248	1	phage head-tail connector protein
617949	638623	20674	Predicted by at least one method		pgaptmp_002754	618245	618589	1	phage head closure protein
617949	638623	20674	Predicted by at least one method		pgaptmp_002753	618576	618992	1	HK97 gp10 family phage protein
617949	638623	20674	Predicted by at least one method		pgaptmp_002752	619011	619409	1	DUF3168 domain-containing protein
617949	638623	20674	Predicted by at least one method		pgaptmp_002751	619423	619935	1	phage major tail protein, TP901-1 family
617949	638623	20674	Predicted by at least one method		pgaptmp_002750	619859	620191	1	fibronectin type III domain-containing protein
617949	638623	20674	Predicted by at least one method		pgaptmp_002749	620205	620450	1	fibronectin type III domain-containing protein
617949	638623	20674	Predicted by at least one method		pgaptmp_002748	620505	621017	1	tail assembly chaperone
617949	638623	20674	Predicted by at least one method		pgaptmp_002747	621038	621373	1	hypothetical protein
617949	638623	20674	Predicted by at least one method		pgaptmp_002746	621378	626060	1	hypothetical protein
617949	638623	20674	Predicted by at least one method		pgaptmp_002745	626057	626821	1	phage tail family protein
617949	638623	20674	Predicted by at least one method		pgaptmp_002744	626834	630259	1	phage tail protein
617949	638623	20674	Predicted by at least one method		pgaptmp_002743	630272	630652	1	hypothetical protein
617949	638623	20674	Predicted by at least one method		pgaptmp_002742	630667	630789	1	hypothetical protein
617949	638623	20674	Predicted by at least one method		pgaptmp_002741	630805	630975	1	XkdX family protein
617949	638623	20674	Predicted by at least one method		pgaptmp_002740	630986	631243	1	hypothetical protein
617949	638623	20674	Predicted by at least one method		pgaptmp_002739	631320	631598	1	hemolysin XhlA family protein
617949	638623	20674	Predicted by at least one method		pgaptmp_002738	631614	631877	1	phage holin
617949	638623	20674	Predicted by at least one method		pgaptmp_002737	631930	632895	1	N-acetylmuramoyl-L-alanine amidase
617949	638623	20674	Predicted by at least one method		pgaptmp_002736	632936	633451	-1	hypothetical protein
617949	638623	20674	Predicted by at least one method		pgaptmp_002735	633579	633779	-1	hypothetical protein
617949	638623	20674	Predicted by at least one method		pgaptmp_002734	634152	634289	1	hypothetical protein
617949	638623	20674	Predicted by at least one method		pgaptmp_002733	634319	634561	1	hypothetical protein
617949	638623	20674	Predicted by at least one method		pgaptmp_002732	634539	634769	1	helix-turn-helix domain-containing protein
617949	638623	20674	Predicted by at least one method		pgaptmp_002731	635029	635730	1	hypothetical protein
617949	638623	20674	Predicted by at least one method		pgaptmp_002730	635736	636485	1	DUF4065 domain-containing protein
617949	638623	20674	Predicted by at least one method		pgaptmp_002729	636514	636705	-1	hypothetical protein
617949	638623	20674	Predicted by at least one method		pgaptmp_002728	637628	638623	1	alpha/beta hydrolase family protein
1216537	1221509	4972	Predicted by at least one method		pgaptmp_001473	1216537	1217736	1	hypothetical protein
1216537	1221509	4972	Predicted by at least one method		pgaptmp_001472	1217720	1219696	1	AAA family ATPase
1216537	1221509	4972	Predicted by at least one method		pgaptmp_001471	1219680	1221509	1	DUF2357 domain-containing protein
1216537	1221509	4972	Predicted by at least one method		pgaptmp_001459	1146774	1229541	1	hypothetical protein
1308202	1316256	8054	Predicted by at least one method		pgaptmp_003397	1308202	1308468	1	DUF2577 domain-containing protein
1308202	1316256	8054	Predicted by at least one method		pgaptmp_003396	1308526	1308951	1	DUF2634 domain-containing protein
1308202	1316256	8054	Predicted by at least one method	xkdT	pgaptmp_003395	1308944	1309990	1	baseplate J/gp47 family protein
1308202	1316256	8054	Predicted by at least one method	xkdU	pgaptmp_003394	1309974	1310552	1	YmfQ family protein
1308202	1316256	8054	Predicted by at least one method		pgaptmp_003393	1310549	1310821	1	hypothetical protein
1308202	1316256	8054	Predicted by at least one method		pgaptmp_003392	1310824	1311087	1	terminase
1308202	1316256	8054	Predicted by at least one method		pgaptmp_003391	1312946	1313275	1	XkdW family protein
1308202	1316256	8054	Predicted by at least one method	xkdX	pgaptmp_003390	1313272	1313436	1	XkdX family protein
1308202	1316256	8054	Predicted by at least one method	xepA	pgaptmp_003389	1313483	1314322	1	phage-like element PBSX protein XepA
1308202	1316256	8054	Predicted by at least one method	xhlA	pgaptmp_003388	1314375	1314644	1	hemolysin XhlA family protein
1308202	1316256	8054	Predicted by at least one method	xhlB	pgaptmp_003387	1314657	1314920	1	phage holin
1308202	1316256	8054	Predicted by at least one method	xlyA	pgaptmp_003386	1314933	1315826	1	N-acetylmuramoyl-L-alanine amidase
1308202	1316256	8054	Predicted by at least one method	spoIISC	pgaptmp_003385	1315863	1316000	-1	three component toxin-antitoxin-antitoxin system antitoxin SpoIISC
1308202	1316256	8054	Predicted by at least one method	spoIISB	pgaptmp_003384	1316086	1316256	-1	three component toxin-antitoxin-antitoxin system antitoxin SpoIISB
1852285	1858381	6096	Predicted by at least one method		pgaptmp_003004	1852285	1852629	1	hypothetical protein
1852285	1858381	6096	Predicted by at least one method	ynzG	pgaptmp_003003	1852760	1853014	1	PH domain-containing protein
1852285	1858381	6096	Predicted by at least one method	ynaB	pgaptmp_003002	1853181	1853615	1	SMI1/KNR4 family protein
1852285	1858381	6096	Predicted by at least one method		pgaptmp_003001	1853685	1853894	1	hypothetical protein
1852285	1858381	6096	Predicted by at least one method	ynaD	pgaptmp_003000	1853938	1854474	1	GNAT family N-acetyltransferase
1852285	1858381	6096	Predicted by at least one method		pgaptmp_002999	1854553	1855455	1	CPBP family intramembrane metalloprotease
1852285	1858381	6096	Predicted by at least one method		pgaptmp_002998	1855660	1855905	1	UPF0715 family protein
1852285	1858381	6096	Predicted by at least one method		pgaptmp_002997	1856243	1856407	1	hypothetical protein
1852285	1858381	6096	Predicted by at least one method		pgaptmp_002996	1856483	1856713	1	helix-turn-helix transcriptional regulator
1852285	1858381	6096	Predicted by at least one method	ynaE	pgaptmp_002995	1856710	1857348	1	DUF3885 domain-containing protein
1852285	1858381	6096	Predicted by at least one method		pgaptmp_002994	1857617	1857781	1	hypothetical protein
1852285	1858381	6096	Predicted by at least one method		pgaptmp_002993	1857911	1858381	1	hypothetical protein
2490089	2569283	79194	Predicted by at least one method	gnd	pgaptmp_000004	2490089	2490982	-1	decarboxylating 6-phosphogluconate dehydrogenase
2490089	2569283	79194	Predicted by at least one method	yqeB	pgaptmp_000003	2491234	2491956	1	DUF308 domain-containing protein
2490089	2569283	79194	Predicted by at least one method	nucB	pgaptmp_000002	2491989	2492399	-1	sporulation-specific Dnase NucB
2490089	2569283	79194	Predicted by at least one method		pgaptmp_000001	2492595	2492930	1	hypothetical protein
2490089	2569283	79194	Predicted by at least one method		pgaptmp_002768	2494085	2494555	1	MarR family transcriptional regulator
2490089	2569283	79194	Predicted by at least one method		pgaptmp_002769	2494705	2496117	1	multidrug efflux MFS transporter
2490089	2569283	79194	Predicted by at least one method	spoIVCA	pgaptmp_002770	2496304	2497764	-1	site-specific DNA recombinase SpoIVCA
2490089	2569283	79194	Predicted by at least one method		pgaptmp_002771	2497722	2497900	-1	hypothetical protein
2490089	2569283	79194	Predicted by at least one method		pgaptmp_002772	2498544	2499641	-1	glycoside hydrolase family 26 protein
2490089	2569283	79194	Predicted by at least one method		pgaptmp_002773	2500143	2500232	-1	hypothetical protein
2490089	2569283	79194	Predicted by at least one method		pgaptmp_002774	2500574	2501701	-1	tetratricopeptide repeat protein
2490089	2569283	79194	Predicted by at least one method		pgaptmp_002775	2502095	2502175	1	RNA polymerase subunit sigma
2490089	2569283	79194	Predicted by at least one method		pgaptmp_002776	2502481	2503155	1	conjugal transfer protein TraX
2490089	2569283	79194	Predicted by at least one method		pgaptmp_002777	2503294	2503428	1	hypothetical protein
2490089	2569283	79194	Predicted by at least one method		pgaptmp_002778	2503539	2503698	1	hypothetical protein
2490089	2569283	79194	Predicted by at least one method		pgaptmp_002779	2504068	2505834	1	T7SS effector LXG polymorphic toxin
2490089	2569283	79194	Predicted by at least one method		pgaptmp_002780	2505848	2506312	1	SMI1/KNR4 family protein
2490089	2569283	79194	Predicted by at least one method		pgaptmp_002781	2506515	2507237	-1	NPP1 family protein
2490089	2569283	79194	Predicted by at least one method		pgaptmp_002782	2507835	2508398	-1	TetR/AcrR family transcriptional regulator
2490089	2569283	79194	Predicted by at least one method		pgaptmp_002783	2508596	2509483	1	NmrA family NAD(P)-binding protein
2490089	2569283	79194	Predicted by at least one method		pgaptmp_002784	2509533	2510501	-1	N-acetylmuramoyl-L-alanine amidase
2490089	2569283	79194	Predicted by at least one method		pgaptmp_002785	2510546	2510686	-1	phage holin family protein
2490089	2569283	79194	Predicted by at least one method		pgaptmp_002786	2510713	2510898	-1	phage terminase large subunit
2490089	2569283	79194	Predicted by at least one method	terS	pgaptmp_002787	2510895	2511665	-1	phage terminase small subunit
2490089	2569283	79194	Predicted by at least one method		pgaptmp_002788	2511847	2511933	1	YjcZ family sporulation protein
2490089	2569283	79194	Predicted by at least one method		pgaptmp_002789	2511974	2512066	1	YjcZ family sporulation protein
2490089	2569283	79194	Predicted by at least one method		pgaptmp_002790	2512252	2512467	-1	spore coat protein
2490089	2569283	79194	Predicted by at least one method	yqaQ	pgaptmp_002791	2513025	2513434	-1	sigma-70 family RNA polymerase sigma factor
2490089	2569283	79194	Predicted by at least one method		pgaptmp_002792	2513732	2513998	1	hypothetical protein
2490089	2569283	79194	Predicted by at least one method		pgaptmp_002793	2514090	2514273	-1	hypothetical protein
2490089	2569283	79194	Predicted by at least one method		pgaptmp_002794	2514344	2514527	-1	XtrA/YqaO family protein
2490089	2569283	79194	Predicted by at least one method		pgaptmp_002795	2514999	2515841	1	sialate O-acetylesterase
2490089	2569283	79194	Predicted by at least one method		pgaptmp_002796	2515838	2516380	1	PadR family transcriptional regulator
2490089	2569283	79194	Predicted by at least one method	yqaC	pgaptmp_002797	2516576	2517112	-1	AAA family ATPase
2490089	2569283	79194	Predicted by at least one method	yqaB	pgaptmp_002798	2517381	2517899	1	ImmA/IrrE family metallo-endopeptidase
2490089	2569283	79194	Predicted by at least one method		pgaptmp_002053	2519297	2519362	1	hypothetical protein
2490089	2569283	79194	Predicted by at least one method	yrkQ	pgaptmp_002052	2519391	2520689	-1	two-component system sensor histidine kinase YrkQ
2490089	2569283	79194	Predicted by at least one method	yrkP	pgaptmp_002051	2520676	2521371	-1	two-component response regulator YrkP
2490089	2569283	79194	Predicted by at least one method	yrkO	pgaptmp_002050	2521639	2522856	1	DUF418 domain-containing protein
2490089	2569283	79194	Predicted by at least one method		pgaptmp_002049	2522775	2523023	1	hypothetical protein
2490089	2569283	79194	Predicted by at least one method	yrkN	pgaptmp_002048	2523368	2523925	1	GNAT family N-acetyltransferase
2490089	2569283	79194	Predicted by at least one method	yrkL	pgaptmp_002047	2524415	2524939	-1	NAD(P)H-dependent oxidoreductase
2490089	2569283	79194	Predicted by at least one method	yrkK	pgaptmp_002046	2525184	2525660	-1	HXXEE domain-containing protein
2490089	2569283	79194	Predicted by at least one method	yrkJ	pgaptmp_002045	2526243	2527031	-1	sulfite exporter TauE/SafE family protein
2490089	2569283	79194	Predicted by at least one method	yrkI	pgaptmp_002044	2527091	2527318	-1	sulfurtransferase TusA family protein
2490089	2569283	79194	Predicted by at least one method	yrkH	pgaptmp_002043	2527352	2528486	-1	MBL fold metallo-hydrolase
2490089	2569283	79194	Predicted by at least one method		pgaptmp_002042	2528516	2528728	-1	DsrE/DsrF/DrsH-like family protein
2490089	2569283	79194	Predicted by at least one method	yrkF	pgaptmp_002041	2528759	2529316	-1	sulfurtransferase TusA family protein
2490089	2569283	79194	Predicted by at least one method	yrkE	pgaptmp_002040	2529502	2529984	-1	DsrE/DsrF/DrsH-like family protein
2490089	2569283	79194	Predicted by at least one method		pgaptmp_002039	2530131	2530391	-1	metal-sensitive transcriptional regulator
2490089	2569283	79194	Predicted by at least one method		pgaptmp_002038	2530413	2530730	-1	sulfurtransferase
2490089	2569283	79194	Predicted by at least one method	yrkC	pgaptmp_002037	2531114	2531674	-1	cupin domain-containing protein
2490089	2569283	79194	Predicted by at least one method		pgaptmp_002036	2531900	2532043	-1	hypothetical protein
2490089	2569283	79194	Predicted by at least one method		pgaptmp_002035	2532021	2532191	-1	hypothetical protein
2490089	2569283	79194	Predicted by at least one method	bltR	pgaptmp_002034	2532216	2533037	-1	multidrug efflux transcriptional regulator BltR
2490089	2569283	79194	Predicted by at least one method	blt	pgaptmp_002033	2533154	2534356	1	multidrug efflux MFS transporter Blt
2490089	2569283	79194	Predicted by at least one method	bltD	pgaptmp_002032	2534525	2534983	1	spermine/spermidine acetyltransferase
2490089	2569283	79194	Predicted by at least one method	yrkA	pgaptmp_002031	2535140	2536444	-1	hemolysin family protein
2490089	2569283	79194	Predicted by at least one method	yrzO	pgaptmp_002030	2536726	2536869	-1	YrzO family protein
2490089	2569283	79194	Predicted by at least one method	yrdR	pgaptmp_002029	2536887	2537852	-1	DMT family transporter
2490089	2569283	79194	Predicted by at least one method	czcR	pgaptmp_002028	2537978	2538844	1	LysR family transcriptional regulator CzcR
2490089	2569283	79194	Predicted by at least one method	yrdP	pgaptmp_002027	2538965	2540002	-1	NAD(P)/FAD-dependent oxidoreductase
2490089	2569283	79194	Predicted by at least one method	czcD	pgaptmp_002026	2540090	2541025	-1	CDF family zinc transporter CzcD
2490089	2569283	79194	Predicted by at least one method	yrdN	pgaptmp_002025	2541314	2541703	-1	tautomerase family protein
2490089	2569283	79194	Predicted by at least one method	gltR	pgaptmp_002024	2541753	2542601	1	glutamate biosynthesis transcriptional regulator GltR
2490089	2569283	79194	Predicted by at least one method		pgaptmp_002023	2542759	2543076	-1	hypothetical protein
2490089	2569283	79194	Predicted by at least one method	brnQ	pgaptmp_002022	2543034	2544356	-1	branched-chain amino acid transport system II carrier protein
2490089	2569283	79194	Predicted by at least one method	azlD	pgaptmp_002021	2544521	2544853	-1	branched-chain amino acid transporter AzlD
2490089	2569283	79194	Predicted by at least one method	azlC	pgaptmp_002020	2544850	2545614	-1	azaleucine resistance protein AzlC
2490089	2569283	79194	Predicted by at least one method	azlB	pgaptmp_002019	2545627	2546100	-1	azlBCD operon transcriptional regulator AzlB
2490089	2569283	79194	Predicted by at least one method		pgaptmp_002018	2546434	2546673	-1	barstar family protein
2490089	2569283	79194	Predicted by at least one method	cypA	pgaptmp_002017	2546945	2548177	-1	cytochrome P450
2490089	2569283	79194	Predicted by at least one method	yrdC	pgaptmp_002016	2548821	2549384	-1	cysteine hydrolase
2490089	2569283	79194	Predicted by at least one method	yrdB	pgaptmp_002015	2549613	2549984	-1	YrdB family protein
2490089	2569283	79194	Predicted by at least one method		pgaptmp_002014	2550450	2550566	1	TetR family transcriptional regulator C-terminal domain-containing protein
2490089	2569283	79194	Predicted by at least one method	yrdA	pgaptmp_002013	2550796	2551299	-1	DinB family protein
2490089	2569283	79194	Predicted by at least one method	aadK	pgaptmp_002012	2551526	2552380	-1	aminoglycoside 6-adenylyltransferase AadK
2490089	2569283	79194	Predicted by at least one method	yrpB	pgaptmp_002011	2552773	2553816	1	nitronate monooxygenase
2490089	2569283	79194	Predicted by at least one method	murI	pgaptmp_002010	2554143	2554940	1	glutamate racemase
2490089	2569283	79194	Predicted by at least one method		pgaptmp_002009	2555322	2556029	1	hypothetical protein
2490089	2569283	79194	Predicted by at least one method	yrpDX	pgaptmp_002008	2556606	2556683	1	YjcZ family sporulation protein
2490089	2569283	79194	Predicted by at least one method		pgaptmp_002007	2556970	2557131	-1	hypothetical protein
2490089	2569283	79194	Predicted by at least one method	zinT	pgaptmp_002006	2557194	2557949	-1	metal-binding protein ZinT
2490089	2569283	79194	Predicted by at least one method	sigZ	pgaptmp_002005	2558083	2558613	-1	RNA polymerase sigma factor SigZ
2490089	2569283	79194	Predicted by at least one method	yrpG	pgaptmp_002004	2558748	2559728	1	aldo/keto reductase
2490089	2569283	79194	Predicted by at least one method	yraO	pgaptmp_002003	2560002	2561318	-1	citrate:proton symporter
2490089	2569283	79194	Predicted by at least one method	yraN	pgaptmp_002002	2561432	2562301	-1	LysR family transcriptional regulator
2490089	2569283	79194	Predicted by at least one method	prpF	pgaptmp_002001	2562446	2563543	1	2-methylaconitate cis-trans isomerase PrpF family protein
2490089	2569283	79194	Predicted by at least one method	csn	pgaptmp_002000	2563815	2564648	-1	chitosanase
2490089	2569283	79194	Predicted by at least one method	yraL	pgaptmp_001999	2565091	2565354	1	CD3324 family protein
2490089	2569283	79194	Predicted by at least one method	yraK	pgaptmp_001998	2565491	2566306	1	alpha/beta hydrolase
2490089	2569283	79194	Predicted by at least one method	yraJ	pgaptmp_001997	2566713	2567069	-1	SH3 domain-containing protein
2490089	2569283	79194	Predicted by at least one method	yraI	pgaptmp_001996	2567122	2567481	-1	SH3 domain-containing protein
2490089	2569283	79194	Predicted by at least one method		pgaptmp_001995	2567745	2567846	-1	hypothetical protein
2490089	2569283	79194	Predicted by at least one method	yraH	pgaptmp_001994	2567991	2568377	-1	VOC family protein
2490089	2569283	79194	Predicted by at least one method	yraG	pgaptmp_001993	2568652	2568897	1	spore gernimation protein GerQ
2490089	2569283	79194	Predicted by at least one method	yraF	pgaptmp_001992	2568915	2569283	1	spore coat protein
2490089	2569283	79194	Predicted by at least one method		pgaptmp_001691	2518905	2865643	1	sigma-70 family RNA polymerase sigma factor
2546434	2550566	4132	Predicted by at least one method		pgaptmp_002018	2546434	2546673	-1	barstar family protein
2546434	2550566	4132	Predicted by at least one method	cypA	pgaptmp_002017	2546945	2548177	-1	cytochrome P450
2546434	2550566	4132	Predicted by at least one method	yrdC	pgaptmp_002016	2548821	2549384	-1	cysteine hydrolase
2546434	2550566	4132	Predicted by at least one method	yrdB	pgaptmp_002015	2549613	2549984	-1	YrdB family protein
2546434	2550566	4132	Predicted by at least one method		pgaptmp_002014	2550450	2550566	1	TetR family transcriptional regulator C-terminal domain-containing protein
2546434	2550566	4132	Predicted by at least one method		pgaptmp_001691	2518905	2865643	1	sigma-70 family RNA polymerase sigma factor
3501927	3507303	5376	Predicted by at least one method	ggaB	pgaptmp_003447	3501927	3504629	-1	poly(glucosyl N-acetylgalactosamine 1-phosphate) glucosyltransferase
3501927	3507303	5376	Predicted by at least one method		pgaptmp_003448	3504755	3506095	-1	glycosyltransferase
3501927	3507303	5376	Predicted by at least one method		pgaptmp_003449	3506119	3507303	-1	CDP-glycerol glycerophosphotransferase family protein
3963706	3976862	13156	Predicted by at least one method		pgaptmp_001131	3963706	3963846	1	hypothetical protein
3963706	3976862	13156	Predicted by at least one method		pgaptmp_001132	3964566	3965231	-1	hypothetical protein
3963706	3976862	13156	Predicted by at least one method		pgaptmp_001133	3965652	3967751	-1	hypothetical protein
3963706	3976862	13156	Predicted by at least one method		pgaptmp_001134	3968099	3970288	-1	DUF3732 domain-containing protein
3963706	3976862	13156	Predicted by at least one method		pgaptmp_001135	3970285	3970797	-1	DUF6521 family protein
3963706	3976862	13156	Predicted by at least one method		pgaptmp_001136	3970797	3971966	-1	hypothetical protein
3963706	3976862	13156	Predicted by at least one method	rlmH	pgaptmp_001137	3972512	3972991	-1	23S rRNA (pseudouridine(1915)-N(3))-methyltransferase RlmH
3963706	3976862	13156	Predicted by at least one method	yyzF	pgaptmp_001138	3973072	3973242	-1	CxxH/CxxC protein
3963706	3976862	13156	Predicted by at least one method		pgaptmp_001139	3973427	3973837	1	hypothetical protein
3963706	3976862	13156	Predicted by at least one method	fdhA	pgaptmp_001140	3973871	3975088	-1	formaldehyde dehydrogenase, glutathione-independent
3963706	3976862	13156	Predicted by at least one method		pgaptmp_001141	3975160	3975330	-1	hypothetical protein
3963706	3976862	13156	Predicted by at least one method	yycQ	pgaptmp_001142	3975435	3975683	-1	YbeF family protein
3963706	3976862	13156	Predicted by at least one method		pgaptmp_001143	3975699	3976862	-1	hypothetical protein
